# Supplementary material for: pyCancerSig: subclassifying human cancer with comprehensive single nucleotide, structural and microsatellite mutational signature deconstruction from whole genome sequencing
Source: BMC Bioinformatics. 2020 Apr 3;21:128. doi: 10.1186/s12859-020-3451-8 (PMC7118897; doi:10.1186/s12859-020-3451-8)
Supplement: Supplementary file 6 — Additional file 6. [file 12859_2020_3451_MOESM6_ESM.xlsx]

## Sheet: Evaluation result
				SNV only																																Full											SV only
Sample_ID	Cancer Type	TMB (per Mbps)	SVB	1	2	3	4	5	6	7	8	9	10	11	12	13	14	15	16	17	18	19	20	21	22	23	24	25	26	27	28	29	30	Other sigs.	Frobenius norm	A	B	C	D	E	F	G	H	I	Oths	Frobenius	a	b	c
TCGA-A1-A0SM	BRCA	20	1183	0.0890014	0	0.316114	0	0.139049	0	0	0	0	0	0	0.152096	0	0	0	0	0	0	0	0	0	0	0	0	0	0	0	0	0.173954	0.069237	0.0605485	0.055527	0.100906	0.431799	0.0754904	0	0	0.080917	0	0.215171	0	0.0957162	0.0437429	0.59586	0.067219	0
TCGA-A2-A04P	BRCA	63	7780	0	0	0.734202	0	0	0	0	0	0	0	0	0.0807525	0	0	0.0686564	0	0	0	0	0	0	0	0	0	0	0	0	0	0.0702994	0	0.0460898	0.167282	0.13309	0	0.460066	0.292498	0	0.1054	0	0	0	0.00894605	0.0456839	0	0.256146	0.347055
TCGA-A2-A04Q	BRCA	70	1804	0	0	0.871834	0	0	0	0	0	0	0	0	0	0	0	0	0	0	0	0	0	0	0	0	0	0	0	0	0	0.0725661	0	0.0555999	0.24753	0.242966	0	0.757034	0	0	0	0	0	0	0	0.120829	0	0.132601	0
TCGA-A2-A04T	BRCA	76	658	0	0	0.746924	0	0	0	0	0	0	0	0	0	0	0	0	0	0	0	0	0	0	0	0	0	0	0	0	0	0.117025	0	0.136051	0.17122	0.289347	0	0.50446	0	0	0	0.0827156	0.0920455	0	0.0314324	0.0374833	0	0.170195	0
TCGA-A2-A04X	BRCA	60	810	0.093589	0	0.746165	0	0	0	0	0	0	0	0	0.0788082	0	0	0	0	0	0	0	0	0	0	0	0	0	0	0	0	0	0	0.0814374	0.176532	0.151382	0	0.501838	0.119493	0	0.171253	0	0	0	0.0560353	0.0287646	0	0.17094	0.134028
TCGA-A2-A0CM	BRCA	24	29082	0.124964	0	0.511956	0	0	0	0.0630275	0	0	0	0	0.0665933	0	0	0	0	0	0	0	0.0907366	0	0	0	0	0	0	0	0	0	0	0.142723	0.093444	0.0774877	0	0.139926	0.743711	0	0	0	0	0	0.0388749	0.0319604	0	0.0736788	0.799626
TCGA-A2-A0D0	BRCA	79	796	0	0	0.833514	0	0	0	0	0	0	0	0	0	0	0	0	0	0	0	0	0	0	0	0	0	0	0	0	0	0.101189	0	0.0652972	0.210947	0.216149	0	0.629518	0	0	0	0	0	0	0.154333	0.055022	0.093303	0.264679	0
TCGA-A2-A0D1	BRCA	44	1049	0	0	0.705833	0	0	0	0	0	0	0	0	0	0	0	0.0664423	0	0	0	0	0	0	0	0	0	0	0	0	0	0.159672	0	0.0680531	0.187088	0	0.0951338	0.549507	0	0	0.149357	0	0.14068	0	0.0653217	0.034264	0.141775	0	0
TCGA-A2-A0D2	BRCA	72	2802	0	0	0.791531	0	0	0	0	0	0	0	0	0	0	0	0	0	0	0	0	0	0	0	0	0	0	0	0	0	0.0873221	0	0.121147	0.207102	0	0	0.556385	0.192208	0	0.245294	0	0	0	0.00611253	0.0536864	0	0.24712	0.260239
TCGA-A2-A0D4	BRCA	22	628	0.108826	0	0.511624	0	0	0	0	0	0	0	0	0.164098	0	0	0	0	0	0	0	0.0741066	0	0	0	0	0	0	0	0	0	0	0.141345	0.0978493	0.351134	0.0750475	0.229973	0	0	0.0960255	0.0833337	0.164486	0	0	0.0384706	0.116165	0.131733	0
TCGA-A2-A0EY	BRCA	28	2156	0.119297	0.150385	0.0743405	0	0.290899	0	0	0	0	0	0	0	0.0668707	0	0	0	0	0	0	0	0	0	0	0.0863256	0	0	0	0	0	0	0.211882	0.0625079	0.200183	0	0	0.136776	0	0.217337	0.330926	0.0764653	0	0.0383123	0.0383081	0	0.36711	0.150271
TCGA-A2-A0YG	BRCA	18	519	0.0957136	0	0.409595	0	0	0.117696	0	0	0	0	0	0.193941	0	0	0	0	0	0	0	0	0	0	0	0	0	0	0	0	0	0.0823397	0.100716	0.106381	0.359126	0	0.23051	0	0	0.113416	0	0.243187	0	0.0537599	0.0386581	0.0663764	0.228838	0
TCGA-A2-A259	BRCA	15	1113	0.165821	0	0.303332	0	0	0	0	0	0	0	0	0.11074	0	0	0	0	0	0	0.0940522	0	0.0744953	0	0	0	0	0	0	0	0.163695	0.0621403	0.0257244	0.0601559	0.116622	0.321137	0	0	0	0.0763522	0	0.407077	0	0.0788123	0.0447202	0.436757	0	0
TCGA-A2-A25B	BRCA	20	844	0	0	0.423855	0	0	0.143853	0	0	0	0	0	0	0	0	0	0	0	0	0	0	0	0	0	0	0	0	0	0	0.258277	0	0.174014	0.08797	0.212504	0	0.160976	0	0	0.0649698	0	0.538634	0	0.0229163	0.0401903	0	0.12525	0
TCGA-A2-A3KC	BRCA	64	985	0.375677	0	0	0	0.246612	0	0	0	0	0	0	0.169729	0	0	0	0	0	0	0	0	0	0	0	0	0	0	0	0	0	0	0.207982	0.0482584	0.206548	0.353964	0	0	0	0.0670567	0	0.200672	0.135704	0.036055	0.04461	0.549082	0.108806	0
TCGA-A2-A3XX	BRCA	27	851	0.249391	0	0.289393	0	0	0	0	0	0	0	0	0.156525	0	0	0	0	0	0	0	0.154	0	0	0	0.065203	0	0	0	0	0	0	0.0854882	0.054515	0.275647	0	0	0	0	0.108142	0	0.525277	0	0.0909347	0.0346042	0.0821642	0.201274	0
TCGA-A2-A3Y0	BRCA	44	972	0.248882	0	0.253933	0	0.228411	0	0	0	0	0	0	0.062017	0	0	0	0	0	0	0	0.138784	0	0	0	0	0	0	0	0	0	0	0.067973	0.0577568	0.297292	0	0	0	0	0.137486	0	0.442134	0	0.123088	0.0401986	0.0976878	0.139681	0
TCGA-A7-A0CE	BRCA	27	562	0	0	0.523254	0	0	0	0	0	0	0	0	0	0	0	0.101352	0	0	0	0	0	0.0675874	0	0	0	0.101557	0	0	0	0	0	0.20625	0.102046	0.38883	0	0.239299	0	0	0.100924	0	0.169975	0	0.100972	0.0463957	0.0855857	0.15266	0
TCGA-A7-A13D	BRCA	95	879	0.114715	0	0	0.226556	0	0	0	0	0	0	0	0	0	0	0	0	0	0.212807	0	0	0	0	0	0.159295	0	0	0	0	0	0.103858	0.182769	0.0465007	0.287159	0	0	0	0.08877	0.0700783	0.0804454	0.473547	0	0	0.0682846	0.0790608	0.350462	0
TCGA-A7-A26G	BRCA	53	734	0	0	0.901886	0	0	0	0	0	0	0	0	0	0	0	0	0	0	0	0	0	0	0	0	0	0	0	0	0	0	0	0.0981144	0.261589	0	0.0606191	0.751383	0	0	0	0	0.175446	0	0.0125514	0.0395486	0.138187	0.225586	0
TCGA-A8-A075	BRCA	28	556	0.0780606	0	0.353151	0	0	0	0	0	0	0	0	0.0793559	0	0	0	0	0	0	0	0.182121	0	0	0	0.217232	0	0	0	0	0	0	0.0900793	0.164894	0.119067	0	0.0884605	0	0	0.149868	0	0.566677	0	0.0759278	0.113252	0.0755654	0.251127	0
TCGA-A8-A07B	BRCA	23	756	0.0715616	0	0.378687	0	0	0	0	0	0	0	0	0	0	0	0	0	0	0	0.0744929	0	0	0	0	0	0.095858	0.0702745	0	0	0	0	0.309126	0.0851733	0.316825	0	0.153535	0	0	0.104109	0.0867417	0.303587	0	0.0352017	0.037979	0.0677348	0.109822	0
TCGA-A8-A07I	BRCA	19	1756	0.153276	0	0.503695	0	0	0	0	0	0	0	0	0.193235	0	0	0	0	0	0	0	0	0	0	0	0	0	0	0	0	0	0	0.149794	0.096065	0.258039	0	0.191618	0.149119	0	0.299605	0	0.0821504	0	0.0194687	0.0336628	0	0.239062	0.160389
TCGA-A8-A08B	BRCA	20	5581	0.117936	0	0.450489	0	0	0	0	0	0	0	0	0.13129	0	0	0	0	0	0	0	0.0612183	0	0	0	0	0.0802521	0	0	0	0	0	0.158815	0.101606	0.311845	0	0.206206	0.296901	0	0.126092	0	0	0	0.0589556	0.0457193	0	0.228176	0.336121
TCGA-A8-A08L	BRCA	23	757	0	0	0.555233	0	0	0.0806255	0	0	0	0	0	0.0685998	0.0784251	0	0	0	0	0	0	0	0	0	0	0	0.0630074	0	0	0	0	0	0.154109	0.0801891	0.246053	0	0.148675	0	0	0.073961	0.221646	0.241219	0	0.0684467	0.0457248	0.104809	0.171033	0
TCGA-A8-A08S	BRCA	21	764	0.142686	0	0.431112	0	0	0	0	0	0	0	0	0.079645	0	0	0	0	0	0	0	0.0711828	0	0	0	0	0	0	0	0	0.226959	0	0.048415	0.101146	0.18523	0	0.221468	0.0870832	0	0.175108	0	0.291505	0	0.0396063	0.038222	0.0719426	0.180456	0.0918494
TCGA-A8-A092	BRCA	20	769	0.135848	0.060479	0.373699	0	0	0	0	0	0	0	0	0	0	0	0	0	0	0	0	0.12221	0	0	0	0	0.10143	0	0	0	0.101375	0	0.104959	0.084273	0.29901	0	0.140943	0	0	0.0815428	0.116492	0.303935	0	0.0580778	0.0523762	0.0771961	0.0699736	0
TCGA-A8-A094	BRCA	22	620	0.0844323	0.119998	0.404679	0	0	0	0	0	0	0	0	0.144532	0.0608455	0	0	0	0	0	0	0.060684	0	0	0	0	0	0	0	0	0.0714673	0	0.0533625	0.061137	0.298974	0	0.102753	0	0	0.160114	0.313791	0.124368	0	0	0.0326677	0	0.193856	0
TCGA-A8-A09I	BRCA	36	790	0.141576	0	0.562744	0	0	0	0	0	0	0	0	0	0	0	0	0	0	0	0	0	0	0	0	0	0	0.0703457	0	0	0.101801	0	0.123533	0.109895	0.287372	0	0.254274	0	0	0	0.167257	0.228922	0	0.0621746	0.0402624	0.0788782	0.142084	0
TCGA-A8-A09X	BRCA	23	532	0.113457	0	0.451502	0	0	0	0	0	0.0650256	0	0	0.0729148	0	0	0	0	0	0	0	0	0	0	0	0	0	0	0	0	0.142525	0	0.154576	0.109373	0.227288	0.10946	0.258957	0	0	0.144115	0	0.225345	0	0.0348342	0.0423924	0.178067	0.154269	0
TCGA-AC-A2BK	BRCA	36	720	0.135536	0	0.246065	0	0.0717072	0.127291	0	0	0	0	0	0.112931	0	0	0	0	0	0	0	0	0	0	0	0.0753333	0	0	0	0	0.07315	0	0.157987	0.0569913	0.318708	0	0	0	0	0.111793	0	0.340075	0.188707	0.0407174	0.0540979	0.0879659	0.262347	0
TCGA-AN-A04D	BRCA	22	909	0	0	0.393016	0.093892	0	0.150486	0	0	0	0	0	0.158324	0	0	0	0	0	0	0	0	0	0	0	0	0	0	0	0	0	0	0.204282	0.0766342	0.267628	0.187239	0.123686	0	0	0.0858878	0	0.300799	0	0.0347595	0.0388573	0.267205	0	0
TCGA-AN-A0AT	BRCA	75	1172	0.0793557	0	0.688315	0	0	0	0	0	0	0	0	0.111436	0	0	0	0	0	0	0	0	0	0	0	0	0	0	0	0	0	0	0.120893	0.138391	0.221035	0	0.377525	0	0	0.137197	0.0696074	0.194636	0	0	0.0401099	0	0.135062	0
TCGA-AN-A0XR	BRCA	58	1122	0	0	0.795432	0	0	0	0	0	0	0	0	0	0	0	0	0	0	0	0	0	0	0	0	0	0	0	0	0	0.14191	0	0.0626582	0.226846	0	0.24651	0.640425	0	0	0	0	0.113066	0	0	0.0398634	0.390339	0.118033	0
TCGA-AO-A03L	BRCA	15	1232	0.146239	0	0.396907	0	0.138936	0	0	0	0	0	0	0.0603744	0	0	0	0	0	0	0	0.0979501	0	0	0	0	0	0	0	0	0	0	0.159593	0.0706984	0.340206	0	0.06254	0	0	0.301728	0	0.237606	0	0.0579194	0.0434912	0	0.179062	0
TCGA-AO-A0J2	BRCA	58	693	0.0746673	0	0.738387	0	0	0	0	0	0	0	0	0	0	0	0	0	0	0	0	0	0	0	0	0	0	0	0	0	0.0915236	0	0.0954224	0.17999	0.268673	0	0.525052	0	0	0	0.069908	0.110775	0	0.0255915	0.0369594	0	0.167335	0
TCGA-AO-A0J4	BRCA	28	5888	0.0904538	0	0.390672	0	0	0.12835	0	0	0	0	0	0.122195	0	0	0	0	0	0	0	0	0	0	0	0	0	0	0	0	0	0	0.26833	0.076217	0.151403	0	0.0849958	0.199734	0	0.483237	0	0	0	0.0806301	0.0343065	0	0.208644	0.213334
TCGA-AO-A0J6	BRCA	22	17537	0.14388	0	0.43038	0	0	0	0	0	0	0	0	0.0864293	0	0	0	0	0	0	0	0	0.0684356	0	0	0.0765551	0	0	0	0	0	0.0788482	0.115471	0.0776742	0.288708	0	0.130912	0.470771	0	0.0808545	0	0	0	0.0287552	0.0402266	0	0.217881	0.502716
TCGA-AO-A0JM	BRCA	24	684	0.12676	0	0.649821	0	0	0	0	0	0.0737955	0	0	0	0	0	0	0	0	0	0	0	0	0	0	0	0	0.080827	0	0	0	0	0.068796	0.186673	0.120842	0	0.494619	0	0	0.0986987	0	0.23596	0	0.0498809	0.0508082	0.0622513	0.240591	0
TCGA-AO-A124	BRCA	24	1247	0.213789	0	0.507225	0	0	0	0	0	0	0	0	0.110689	0	0	0	0	0	0	0	0.0654812	0	0	0	0	0	0	0	0	0	0	0.102815	0.0650469	0.419535	0	0.0860244	0	0	0	0	0.383038	0	0.111403	0.0426489	0	0.1144	0
TCGA-AO-A12H	BRCA	21	1000	0.178063	0	0.467869	0	0	0	0	0	0	0	0	0.0885009	0	0	0	0	0	0	0	0.143741	0.101319	0	0	0	0	0	0	0	0	0	0.0205078	0.122146	0	0.277595	0.261698	0	0	0	0	0.373719	0	0.0869878	0.0500286	0.402831	0	0
TCGA-AQ-A04J	BRCA	25	5115	0.178361	0	0.403025	0.103549	0	0	0	0	0	0	0	0.0733036	0	0	0	0	0	0	0	0	0.0707603	0	0	0	0	0	0	0	0	0.0719023	0.099098	0.0710583	0.143269	0	0.0731587	0.724899	0	0	0	0	0	0.0586732	0.0310217	0	0	0.778159
TCGA-AR-A0TX	BRCA	25	730	0.154194	0.190357	0.231758	0	0	0	0	0	0	0	0	0	0.191742	0	0	0	0	0	0	0.0722338	0	0	0	0	0	0	0	0	0	0	0.159715	0.0627154	0	0.181196	0	0	0	0.0874114	0.576976	0.115141	0	0.0392751	0.0348993	0.316161	0.166331	0
TCGA-AR-A1AY	BRCA	101	704	0	0	0.855098	0	0	0	0	0	0	0	0	0	0	0	0	0	0	0	0	0	0	0	0	0	0	0	0	0	0.0864457	0	0.0584561	0.266968	0	0	0.779843	0	0	0	0	0.193132	0	0.0270255	0.0379727	0.0845167	0	0
TCGA-AR-A24Z	BRCA	15	4144	0	0	0.324754	0	0.149146	0.155308	0	0	0	0	0	0.0628486	0	0	0	0	0	0	0	0	0	0	0	0	0	0	0	0	0.200792	0	0.107151	0.0815153	0.0999021	0	0.122987	0	0	0.533218	0	0.236091	0	0.00780187	0.0345635	0	0.17246	0
TCGA-AR-A256	BRCA	26	9610	0.0987403	0	0.422907	0	0	0	0	0	0	0	0	0	0	0	0	0	0	0.0723257	0	0	0	0	0	0	0	0	0	0	0.194684	0	0.211342	0.0650469	0.257007	0	0.116262	0	0	0.437856	0.0636158	0.0999923	0	0.0252666	0.0555389	0	0.303085	0
TCGA-AR-A2LK	BRCA	18	711	0.217843	0	0.314016	0	0	0	0	0	0	0	0	0.110182	0	0	0	0	0	0	0	0.0851571	0	0	0	0	0	0.0962289	0	0	0.110535	0	0.0660376	0.0642904	0.2797	0.0671758	0.0868444	0	0	0.088557	0	0.441368	0	0.0363549	0.0347037	0.10894	0.140466	0
TCGA-B6-A0I1	BRCA	44	1104	0.188648	0	0.278046	0	0	0.0926631	0	0	0	0	0	0.15276	0	0	0	0	0	0	0	0.10704	0	0	0	0.10464	0	0	0	0	0	0	0.0762016	0.0816079	0.241791	0.173629	0	0	0	0.100062	0	0.407428	0	0.0770906	0.0484553	0.274198	0.148861	0
TCGA-B6-A0I2	BRCA	40	1067	0	0	0.6875	0	0	0	0	0	0	0	0	0	0	0	0	0	0	0	0	0	0	0	0	0	0	0.0675807	0	0	0.165416	0	0.079504	0.162724	0.207077	0	0.466825	0	0	0.25322	0.0677696	0	0	0.0051078	0.0390261	0	0.406265	0
TCGA-B6-A0IJ	BRCA	23	12297	0.0825728	0	0.296684	0	0.0867658	0	0	0	0	0	0	0.117389	0	0	0	0	0	0	0	0.087249	0	0	0	0.104149	0	0	0	0	0.061471	0	0.163719	0.0559433	0	0	0	0.886558	0	0	0.0692279	0	0	0.0442139	0.038035	0	0	0.964543
TCGA-B6-A0RE	BRCA	28	690	0.170717	0	0.576817	0	0	0	0	0	0	0	0	0	0	0	0	0	0	0	0	0.113965	0	0	0	0	0	0	0	0	0	0	0.138501	0.0947032	0.268681	0	0.20268	0	0	0.0969346	0.0873601	0.263284	0	0.0810613	0.0429924	0.124263	0.237097	0
TCGA-B6-A0RT	BRCA	16	10421	0.174639	0	0.607162	0	0	0	0	0	0	0	0	0.0989747	0	0	0	0	0	0	0	0	0	0	0	0	0	0	0	0	0	0.068792	0.0504322	0.117696	0	0	0.19643	0.786255	0	0	0	0	0	0.0173149	0.0366928	0	0	0.861242
TCGA-B6-A0RU	BRCA	17	1089	0.116794	0	0.536495	0	0	0	0	0	0	0	0	0.0701631	0	0	0	0	0	0	0	0.0724607	0	0	0	0	0	0	0	0	0.0757957	0	0.128291	0.124672	0.0710003	0	0.299153	0	0	0.518804	0	0	0	0.111043	0.0427889	0	0.231425	0.0689678
TCGA-B6-A0WX	BRCA	20	931	0.19709	0	0.485806	0	0	0	0	0	0	0	0	0.0680182	0	0	0	0	0	0	0	0.0869863	0.0639001	0	0	0	0	0	0	0	0.0767488	0	0.021451	0.104255	0.129307	0.0673689	0.200013	0	0	0	0	0.52149	0	0.0818211	0.0383306	0.130514	0.235383	0
TCGA-BH-A0AV	BRCA	19	667	0	0	0.496963	0	0	0.152506	0	0	0	0	0	0.148591	0	0	0	0	0	0	0	0	0	0	0	0	0	0	0	0	0	0	0.201941	0.0780311	0.374599	0	0.119358	0	0	0.122728	0	0.309378	0	0.0739379	0.0359903	0	0.184114	0
TCGA-BH-A0B3	BRCA	20	10928	0.124363	0	0.546475	0	0	0	0	0	0	0	0	0	0	0	0	0	0	0	0	0	0	0	0	0	0	0.156003	0	0	0	0.085294	0.0878654	0.118156	0.0902107	0	0.277185	0	0	0.605127	0	0	0	0.0274768	0.0311073	0	0.169526	0
TCGA-BH-A0B9	BRCA	24	820	0.0662964	0	0.579168	0	0	0.126182	0	0	0	0	0	0.0652623	0	0	0	0	0	0	0	0	0	0	0	0	0	0.117067	0	0	0	0	0.0460233	0.144039	0.280603	0	0.338283	0	0	0.2744	0	0.085295	0	0.021419	0.05465	0	0.399709	0
TCGA-BH-A0BW	BRCA	23	529	0.0991728	0	0.469951	0	0	0.148767	0	0	0	0	0	0.171587	0	0	0	0	0	0	0	0	0	0	0	0	0	0	0	0	0.0710184	0	0.0395037	0.111411	0.3883	0	0.250273	0	0	0.0948011	0	0.222753	0	0.0438722	0.0457679	0	0.261718	0
TCGA-BH-A0DG	BRCA	37	1109	0.0749748	0	0.72288	0	0	0	0	0	0	0	0	0	0	0	0	0	0	0	0	0	0	0	0	0	0	0	0	0	0.108547	0	0.0935983	0.188406	0	0.232121	0.510224	0	0	0	0	0.243952	0	0.0137037	0.0419365	0.33811	0.0910259	0
TCGA-BH-A0DT	BRCA	37	913	0	0	0.722334	0	0	0	0	0	0	0	0	0.0775695	0	0	0.0838052	0	0	0	0	0	0	0	0	0	0	0	0	0	0.0787395	0	0.0375523	0.199509	0	0.22845	0.568217	0	0	0	0	0.203333	0	0	0.0461153	0.337893	0.13952	0
TCGA-BH-A0E0	BRCA	19	605	0.221833	0	0.53893	0	0	0	0	0	0	0	0	0	0	0	0	0	0	0	0	0.0858245	0	0	0	0	0	0	0	0	0	0	0.153413	0.110409	0.336142	0	0.233192	0	0	0.0986264	0	0.235044	0	0.0969959	0.0569984	0.116105	0.175784	0
TCGA-BH-A0EA	BRCA	17	782	0	0	0.603923	0	0	0.169238	0	0	0	0	0	0	0	0	0	0	0	0	0	0	0	0	0	0	0	0.14341	0	0	0	0	0.0834299	0.14851	0	0.27919	0.362102	0	0	0	0	0.28405	0	0.0746577	0.045965	0.404542	0.114174	0
TCGA-BH-A0H0	BRCA	20	3781	0.0637029	0	0.577841	0	0	0.171594	0	0	0	0	0	0.121974	0	0	0	0	0	0	0	0	0	0	0	0	0	0	0	0	0	0	0.0648876	0.123953	0	0.135847	0.226284	0.0958858	0	0.447574	0	0.0722216	0	0.0221872	0.0475433	0.205091	0.107169	0.11005
TCGA-BH-A0H6	BRCA	18	6015	0.112994	0	0.438191	0	0	0.173072	0	0	0	0	0	0.202052	0	0	0	0	0	0	0	0	0	0	0	0	0	0	0	0	0	0	0.073692	0.0742637	0	0	0.0933209	0.253441	0	0.609358	0	0	0	0.04388	0.0386863	0	0	0.271239
TCGA-BH-A0WA	BRCA	24	513	0.133281	0	0.488781	0	0	0	0	0	0	0	0	0.116431	0	0	0	0	0	0	0	0.100134	0	0	0	0	0	0	0	0	0.100716	0	0.0606573	0.0670129	0.509665	0	0.1403	0	0	0.10548	0	0.184434	0	0.0601208	0.0412471	0	0.261514	0
TCGA-BH-A18R	BRCA	44	848	0	0	0.555821	0	0	0	0	0	0	0	0	0.0891998	0	0	0	0	0	0	0	0	0	0	0	0	0	0	0	0	0.296545	0	0.0584336	0.149671	0.250911	0.164527	0.429916	0	0	0	0.0699268	0.0847186	0	0	0.0514417	0.2382	0.158573	0
TCGA-BH-A18U	BRCA	41	844	0.0740067	0	0.51499	0	0	0	0	0	0	0	0	0.0921206	0	0	0	0	0	0	0	0	0	0	0	0	0	0	0	0	0.232248	0	0.0866349	0.123101	0.282246	0	0.302256	0	0	0	0.142281	0.273217	0	0	0.0513367	0	0	0
TCGA-BH-A1FC	BRCA	71	746	0	0	0.829584	0	0	0	0	0	0	0	0	0	0	0	0	0	0	0	0	0	0	0	0	0	0	0	0	0	0	0	0.170416	0.238978	0.15443	0	0.702815	0	0	0	0	0.0751152	0	0.0676398	0.0413966	0	0.270765	0
TCGA-C8-A12L	BRCA	20	853	0.0750248	0	0.605706	0	0	0.176116	0	0	0	0	0	0.086502	0	0	0	0	0	0	0	0	0	0	0	0	0	0	0	0	0	0	0.0566512	0.125269	0.221176	0	0.287702	0	0	0.0850669	0	0.339334	0	0.0667207	0.043301	0.0871869	0.281683	0
TCGA-C8-A12Q	BRCA	22	654	0.132242	0	0.375195	0	0	0	0	0	0	0	0	0	0	0	0	0	0	0	0	0.0680735	0.0735877	0	0	0	0	0.0712462	0	0	0.0725403	0	0.207115	0.0904442	0.388955	0	0.160087	0	0	0.0680046	0.171382	0.182683	0	0.0288877	0.0377759	0	0.301884	0
TCGA-C8-A130	BRCA	19	600	0.20815	0	0.515801	0	0	0	0	0	0	0	0	0.180887	0	0	0	0	0	0	0	0	0	0	0	0	0	0	0	0	0	0	0.0951623	0.0847646	0.412675	0	0.179901	0	0	0.104264	0	0.242265	0	0.0608946	0.0380219	0	0.104245	0
TCGA-D8-A27F	BRCA	21	1174	0	0	0.620757	0	0	0.0828032	0	0	0	0	0	0	0	0	0	0	0	0	0	0	0	0	0	0	0	0	0	0	0.199596	0	0.0968437	0.149762	0	0.155033	0.326128	0	0	0	0	0.460301	0	0.0585388	0.0557344	0.256629	0	0
TCGA-E2-A14P	BRCA	33	638	0.144444	0	0.462908	0	0	0	0	0	0	0	0	0	0	0	0	0	0	0	0	0	0	0	0	0	0	0	0	0	0.20535	0	0.187298	0.0779823	0.419132	0	0.151761	0	0	0	0.111118	0.269664	0	0.0483248	0.0442069	0	0.343235	0
TCGA-E2-A14X	BRCA	19	944	0.270528	0	0.315505	0	0	0	0	0	0	0	0	0.268454	0	0	0	0	0	0	0	0	0	0	0	0.0714651	0	0	0	0	0	0	0.0740476	0.0767185	0.231968	0.0779532	0.0951372	0	0	0.0893875	0	0.461043	0	0.0445107	0.0415439	0.133791	0.127215	0
TCGA-E2-A152	BRCA	48	512	0	0	0.55855	0	0	0	0.0917272	0	0	0	0	0	0	0	0	0	0	0	0	0	0	0	0	0	0	0.0614328	0	0	0.213992	0	0.0742984	0.142734	0.363434	0.0632141	0.341763	0	0	0	0.231589	0	0	0	0.0732467	0.122898	0.0735284	0
TCGA-E2-A156	BRCA	38	834	0	0	0.58426	0	0	0	0	0	0	0	0	0	0	0	0	0	0	0	0	0	0	0	0	0	0	0	0	0	0.282921	0	0.13282	0.151704	0	0.33723	0.429079	0	0	0	0	0.184453	0	0.0492384	0.0486579	0.463613	0.0671714	0
TCGA-E2-A15E	BRCA	26	913	0.117797	0	0.555108	0	0	0	0	0	0	0	0	0.12	0	0	0	0	0	0	0	0	0	0	0	0	0	0	0	0	0.148388	0	0.0587078	0.120828	0.341356	0	0.310929	0	0	0	0	0.223476	0	0.124239	0.0633179	0.076287	0.0930196	0
TCGA-E2-A15H	BRCA	40	632	0	0	0.527314	0	0	0.127535	0	0	0	0	0	0.144068	0	0	0	0	0	0	0	0	0	0	0	0	0	0	0	0	0.0699774	0	0.131106	0.116986	0.418432	0.0745383	0.31007	0	0	0.0984018	0	0	0	0.0985579	0.038868	0.122874	0.291961	0
TCGA-E2-A15K	BRCA	22	3369	0.154322	0	0.49063	0	0	0	0	0	0	0	0	0	0	0	0	0	0	0	0	0.0666489	0	0	0	0	0	0.114718	0	0	0.0892847	0	0.0843963	0.111526	0.123972	0	0.255157	0	0	0.576435	0	0	0	0.0444364	0.0342647	0	0.165823	0
TCGA-E2-A1LG	BRCA	27	751	0.0732926	0	0.355556	0	0	0	0	0	0	0	0	0	0.153993	0	0	0	0	0	0	0	0	0	0	0	0	0.0961373	0	0	0.0894557	0.107148	0.124416	0.0757419	0.0733582	0	0.100924	0	0	0	0.311053	0.451809	0	0.0628563	0.0460931	0.0926795	0.166817	0
TCGA-E2-A1LK	BRCA	19	835	0.128666	0	0.429066	0	0	0	0	0	0	0	0	0	0	0	0	0	0	0	0	0	0	0	0	0	0	0	0	0	0.262301	0	0.179967	0.116235	0.12444	0	0.206103	0	0	0.0646297	0	0.565076	0	0.0397516	0.0452867	0.0827384	0.204731	0
TCGA-E2-A1LL	BRCA	19	1054	0.0611794	0	0.183869	0	0	0.0900035	0	0	0	0	0	0.0719127	0	0	0	0	0	0	0	0	0	0	0	0.0992421	0.0718169	0	0	0	0.310795	0	0.111182	0.0586096	0.308074	0	0	0	0	0.0798005	0	0.466304	0	0.145821	0.0665881	0.0705453	0	0
TCGA-E9-A1NH	BRCA	44	601	0	0	0.690459	0	0	0	0	0	0	0	0	0.0833182	0	0	0	0	0	0	0	0	0	0	0	0	0	0	0	0	0.153745	0	0.072478	0.18238	0.192932	0.112687	0.535916	0	0	0	0.061782	0.0683664	0	0.028318	0.0390024	0.167845	0.171721	0
TCGA-EW-A1J5	BRCA	38	891	0	0.243823	0.486181	0	0	0	0	0	0	0	0	0	0.119099	0	0	0	0	0	0	0	0	0	0	0	0	0	0	0	0	0	0.150898	0.0938026	0	0.305079	0.167437	0	0	0	0.527484	0	0	0	0.0336587	0.498903	0	0
TCGA-EW-A1P8	BRCA	24	677	0	0	0.497927	0	0	0.0931425	0	0	0	0	0	0.154728	0	0	0	0	0	0	0	0.067144	0	0	0	0	0	0	0	0	0	0	0.187058	0.0911178	0.204259	0	0.177912	0	0	0.0972626	0	0.428578	0	0.0919879	0.0426558	0.0690419	0.229309	0
TCGA-EW-A1PB	BRCA	21	686	0.137871	0	0.515583	0	0	0	0	0	0	0	0	0	0.0743991	0	0	0	0	0	0	0	0	0	0	0.111953	0	0	0	0	0	0	0.160194	0.0862791	0.1974	0	0.139033	0	0	0.138489	0.18598	0.305951	0	0.033146	0.0476484	0.0871448	0.247729	0
TCGA-EW-A1PC	BRCA	96	1147	0.408117	0	0	0	0.347338	0	0	0	0	0	0	0	0	0	0	0	0	0	0	0.0900637	0	0	0	0	0	0	0	0	0	0	0.154482	0.0527354	0.333234	0	0	0	0	0	0	0.482466	0.112802	0.0714978	0.0529365	0.0768526	0.180637	0
TCGA-EW-A1PH	BRCA	74	943	0	0	0.854678	0	0	0	0	0	0.0747578	0	0	0	0	0	0	0	0	0	0	0	0	0	0	0	0	0	0	0	0	0	0.0705646	0.252038	0	0	0.731855	0	0	0	0	0.232952	0	0.0351928	0.0392539	0	0.199483	0
TCGA-EW-A3U0	BRCA	47	796	0.254104	0	0	0.177693	0.116774	0	0	0	0	0	0	0.0987532	0	0	0	0	0	0	0	0	0	0	0	0.0749503	0	0	0	0	0.177543	0	0.100182	0.0498211	0.372569	0	0	0	0	0.0678453	0	0.469781	0	0.0898053	0.0453107	0.0687002	0.234039	0
TCGA-GI-A2C9	BRCA	76	972	0.391632	0	0	0	0.312257	0	0	0	0	0	0	0.0854617	0	0	0	0	0	0	0	0.0903441	0	0	0	0	0	0	0	0	0	0	0.120305	0.0471626	0.397715	0	0	0	0	0.0740359	0	0.399216	0.0959673	0.0330655	0.0442799	0	0.145163	0
TCGA-GM-A2DF	BRCA	15	721	0.0685364	0	0.480215	0	0	0.202859	0	0	0	0	0	0.0653083	0	0	0	0	0	0	0	0	0.0613563	0	0	0	0	0	0	0	0.0850299	0	0.0366954	0.0858042	0.174302	0	0.141171	0	0	0.0972949	0	0.511866	0	0.0753656	0.0464436	0.106827	0.191554	0
TCGA-GM-A3XL	BRCA	39	901	0.218507	0	0.223495	0	0.132081	0	0	0	0	0	0	0.089997	0	0	0	0	0	0	0	0.101135	0	0	0	0	0	0	0	0	0.0946838	0	0.1401	0.068809	0.2961	0	0	0	0	0	0.0899779	0.468691	0	0.145231	0.0381421	0	0.132224	0
TCGA-A6-2680	CRC	93	735	0.232905	0	0.137188	0	0.100568	0	0	0	0	0	0	0.4184	0	0	0	0	0	0	0	0	0	0	0	0	0	0	0	0	0	0	0.110939	0.0549427	0.632092	0.0691974	0	0	0	0.144801	0	0.146798	0	0.00711092	0.0357378	0.0840669	0.299064	0
TCGA-A6-2681	CRC	85	646	0.205738	0	0.103189	0	0	0	0	0	0.0763915	0	0	0.537912	0	0	0	0	0	0	0	0	0	0	0	0	0	0	0	0	0	0	0.0767695	0.0735382	0.81859	0	0	0	0	0.105778	0	0.0611604	0	0.0144707	0.0499095	0	0.115118	0
TCGA-A6-2683	CRC	20	633	0	0	0.118479	0	0	0.229217	0	0	0	0	0	0.251186	0	0	0	0	0	0	0	0	0	0	0	0.0736503	0.102172	0	0	0	0	0.100569	0.124727	0.0644043	0.56591	0.0959291	0	0	0	0.123702	0	0.203292	0	0.0111671	0.0477919	0.121083	0.17682	0
TCGA-A6-3807	CRC	119	688	0.140006	0	0.194491	0	0.208412	0	0	0	0	0	0	0.276324	0	0	0	0	0	0	0	0	0	0	0	0	0	0	0	0	0	0	0.180767	0.0543787	0.596534	0.0696249	0.0722096	0	0	0.132904	0.0677973	0.0609302	0	0	0.0237786	0.085771	0.216673	0
TCGA-A6-6141	CRC	881	3232	0.136019	0	0	0	0.420798	0	0	0	0	0.263886	0	0.089101	0	0	0	0	0	0	0	0	0	0	0	0	0	0	0	0	0	0	0.0901949	0.037774	0	0.508227	0	0	0.331862	0	0	0	0	0.159912	0.0433033	0.887734	0	0
TCGA-A6-6781	CRC	180	2653	0.644928	0	0	0	0	0.329824	0	0	0	0	0	0	0	0	0	0	0	0	0	0	0	0	0	0	0	0	0	0	0	0	0.0252484	0.0587183	0	0.340769	0	0	0	0	0	0	0.640438	0.0187932	0.0388412	0.891076	0	0
TCGA-AA-3514	CRC	20	1458	0.177225	0	0.185952	0	0.0847622	0.148332	0	0	0	0	0	0.213807	0	0	0	0	0	0	0	0	0	0	0	0	0	0	0	0	0	0.0761307	0.113791	0.0750158	0.188899	0.439854	0	0	0	0.0902678	0	0.13968	0.0862103	0.0550886	0.0467471	0.625956	0.140378	0
TCGA-AA-3529	CRC	16	1294	0.235767	0	0.290934	0	0	0	0	0	0	0	0	0.281115	0	0	0	0	0	0	0	0	0	0	0	0	0	0	0	0	0	0	0.192184	0.0761324	0.36566	0.3045	0.0844066	0	0	0.0658457	0	0.122565	0	0.0570234	0.0408557	0.427554	0.226388	0
TCGA-AA-3534	CRC	20	454	0.255359	0	0.284805	0	0	0.0665849	0	0	0	0	0	0.227504	0	0	0	0	0	0	0	0	0	0	0	0	0	0	0	0	0	0	0.165747	0.0841582	0.462178	0.104099	0.12046	0	0	0.168718	0	0.0674448	0.0770998	0	0.0518577	0.191935	0.200244	0
TCGA-AA-3664	CRC	106	959	0.238398	0	0.286598	0	0	0	0	0	0.0669578	0	0	0.145023	0	0	0	0	0	0	0	0	0	0	0	0	0.0716132	0	0	0	0	0	0.191411	0.0553704	0.42939	0.149884	0.114224	0	0	0.0772205	0	0.120533	0	0.10875	0.0321057	0.253733	0.209897	0
TCGA-AA-3666	CRC	160	648	0.0954621	0	0.402732	0	0	0	0	0	0.095428	0	0	0.124915	0	0	0	0	0	0	0	0	0	0	0	0	0.129116	0	0	0	0	0	0.152347	0.0412482	0.528468	0	0.0742673	0	0	0.130182	0.0786152	0.134446	0	0.0540217	0.0363316	0.0704883	0.242249	0
TCGA-AA-3956	CRC	478	743	0.199911	0	0.0686709	0	0.306093	0	0	0	0	0	0	0.302248	0	0	0	0	0	0	0	0	0	0	0	0	0	0	0	0	0	0	0.123078	0.0363782	0.615832	0.127476	0	0	0	0.148548	0	0	0	0.108144	0.0266687	0.164629	0.201361	0
TCGA-AA-3977	CRC	696	1361	0	0	0	0	0	0	0	0	0.0637406	0.697703	0	0	0	0	0.119276	0	0	0	0	0	0	0	0	0	0	0	0	0	0	0	0.119281	0.061971	0	0.135471	0	0	0.798181	0	0	0	0	0.0663481	0.0340996	0.70728	0.0714609	0
TCGA-AA-3994	CRC	126	1051	0.218174	0	0.421543	0	0	0	0	0	0	0	0	0.144771	0	0	0	0	0	0	0	0	0	0	0	0	0	0	0	0	0	0	0.215512	0.0705371	0.398063	0.18577	0.172464	0	0	0.0809484	0	0.0725658	0	0.0901892	0.0382452	0.291257	0.416273	0
TCGA-AA-A01R	CRC	235	1755	0.472396	0	0	0	0	0.422988	0	0	0	0	0	0.0995966	0	0	0	0	0	0	0	0	0	0	0	0	0	0	0	0	0	0	0.00501949	0.0493023	0.105651	0.230723	0	0	0	0	0	0.0770356	0.586591	0	0.0262943	0.67327	0.0652362	0
TCGA-AA-A01S	CRC	143	1386	0.212932	0	0.28152	0	0	0	0	0	0	0	0.0673842	0.311106	0	0	0	0	0	0	0	0	0	0	0	0	0	0	0	0	0	0	0.127058	0.0568507	0.375172	0.346502	0.0901839	0	0	0	0	0.0744666	0	0.113675	0.0303037	0.453015	0.116059	0
TCGA-AA-A01T	CRC	139	615	0.198563	0	0.183065	0	0	0	0	0	0	0	0	0.369359	0	0	0	0	0	0	0	0	0	0	0	0	0	0	0	0	0	0.0654071	0.183605	0.0405704	0.560045	0.0655802	0	0	0	0.137893	0	0.197853	0	0.0386289	0.0362225	0.0682459	0	0
TCGA-AA-A01V	CRC	145	1872	0.19208	0	0.179362	0	0	0	0	0	0	0	0	0.346268	0	0	0	0	0	0	0	0	0	0	0	0	0	0	0	0	0	0.0814112	0.200879	0.0438608	0.212589	0.474237	0	0	0	0.258409	0	0	0	0.0547647	0.0258684	0.613512	0	0
TCGA-AA-A01X	CRC	141	1175	0.217858	0	0.271818	0	0	0	0	0	0	0	0	0.324833	0	0	0	0	0	0	0	0	0	0	0	0	0	0	0	0	0	0	0.185492	0.0638079	0.472151	0.146456	0.0803658	0	0	0.266925	0	0	0	0.0341021	0.0342911	0.181352	0.249498	0
TCGA-AA-A02O	CRC	132	1415	0.273328	0	0.124799	0	0.0672984	0	0	0	0.0655436	0	0	0.310127	0	0	0	0	0	0	0	0	0	0	0	0	0.0733452	0	0	0	0	0	0.0855587	0.0397274	0.491015	0.173052	0	0	0	0.26118	0	0	0	0.0747531	0.0276956	0.237634	0.289542	0
TCGA-AA-A03F	CRC	162	1346	0.18137	0	0.174543	0	0	0	0	0	0.0665765	0	0.0614846	0.440057	0	0	0	0	0	0	0	0	0	0	0	0	0	0	0	0	0	0	0.0759693	0.0466875	0.260243	0.321492	0	0	0	0.389935	0	0	0	0.0283306	0.0292527	0.398041	0.0767963	0
TCGA-AD-6964	CRC	580	3224	0.0733625	0	0	0	0.307804	0.230839	0	0	0	0	0	0.233328	0	0	0	0	0	0	0	0	0	0	0	0	0	0	0	0	0	0	0.154667	0.0297968	0.0609157	0.520338	0	0	0	0	0.0607873	0	0.357959	0	0.0575148	0.9213	0	0
TCGA-AF-2691	CRC	18	490	0	0	0.18346	0	0	0.233857	0	0	0	0	0	0.275023	0	0	0	0	0	0	0	0	0	0	0.0644459	0.105255	0	0	0	0	0	0	0.137958	0.0750926	0.676665	0.0765926	0	0	0	0.139305	0	0.0800494	0	0.0273878	0.0516471	0.113477	0.325862	0
TCGA-AF-3913	CRC	111	682	0.160471	0	0.419029	0	0	0	0	0	0	0	0	0.188813	0	0	0	0	0	0	0	0	0	0	0	0	0	0	0	0	0	0.0863139	0.145373	0.0522198	0.50342	0	0.107114	0	0	0.0882476	0.0708772	0.170944	0	0.0593968	0.0300425	0.0858089	0.193251	0
TCGA-AG-3574	CRC	21	1278	0	0	0.21163	0	0	0.130689	0	0	0	0	0	0.277722	0	0	0	0	0	0	0	0	0	0	0	0	0.130992	0	0	0	0	0.114607	0.13436	0.0738321	0.406015	0.211199	0	0	0	0.303894	0	0	0	0.0788912	0.0462576	0.26665	0.20387	0
TCGA-AG-3727	CRC	202	1004	0.148659	0	0.463307	0	0	0	0	0	0	0	0	0.250857	0	0	0	0	0	0	0	0	0	0	0	0	0	0	0	0	0	0	0.137178	0.100812	0.290202	0.347087	0.260017	0	0	0	0	0	0	0.102693	0.0302891	0.462232	0.156572	0
TCGA-AG-3885	CRC	109	1010	0.174683	0	0.259022	0	0	0	0	0	0.0720199	0	0	0.395195	0	0	0	0	0	0	0	0	0	0	0	0	0	0	0	0	0	0	0.0990805	0.0721331	0.547458	0.109985	0.113345	0	0	0.220251	0	0	0	0.00896196	0.0341115	0.133431	0.225823	0
TCGA-AG-3890	CRC	106	585	0.128132	0	0.392926	0	0	0	0	0	0.0820628	0	0	0.136357	0	0	0	0	0	0	0	0	0	0	0	0	0.116435	0	0	0	0	0	0.144087	0.0554493	0.457608	0.0822313	0.125733	0	0	0.150575	0.0619668	0.121886	0	0	0.0344826	0.114931	0.135343	0
TCGA-AG-3896	CRC	105	516	0.167471	0	0.349036	0	0.107594	0	0	0	0.0795025	0	0	0.140339	0	0	0	0	0	0	0	0	0	0	0	0	0.0867917	0	0	0	0	0	0.0692664	0.0496784	0.536869	0.0633781	0.108773	0	0	0.111121	0	0.127635	0	0.0522233	0.0302094	0.0970099	0.341543	0
TCGA-AG-3901	CRC	110	592	0.122635	0	0.373853	0	0	0	0	0	0.110237	0	0	0.197766	0	0	0	0	0	0	0	0	0	0	0	0	0	0	0	0	0	0	0.195509	0.0522192	0.359155	0.178085	0.0887665	0	0	0.251514	0	0.084251	0	0.0382282	0.0311953	0.233852	0.128794	0
TCGA-AG-4007	CRC	222	704	0.17989	0	0.234721	0	0.176676	0	0	0	0.0677877	0	0	0.161035	0	0	0	0	0	0	0	0	0	0	0	0	0	0	0	0	0	0	0.17989	0.0387302	0.556517	0.0642197	0	0	0	0.105094	0	0.182669	0	0.0915004	0.0310196	0.0875675	0.139873	0
TCGA-AG-4008	CRC	161	789	0.108671	0	0.40461	0	0	0	0	0	0.106154	0	0	0.146297	0	0	0	0	0	0	0	0	0	0	0	0	0.0982618	0	0	0	0	0	0.136007	0.0549982	0.355074	0.205664	0.127288	0	0	0.199137	0	0	0	0.112836	0.034325	0.265523	0.143722	0
TCGA-AG-4015	CRC	130	852	0.103901	0	0.316059	0	0	0	0	0.064732	0.0864726	0	0	0.183065	0	0	0	0	0	0	0	0	0	0	0	0	0.0776529	0	0	0	0	0	0.168118	0.0421633	0.479089	0.124475	0	0	0	0.122035	0	0.125011	0	0.149391	0.0413158	0.182118	0	0
TCGA-AG-A032	CRC	129	653	0.100299	0	0.379346	0	0	0	0	0	0.0854115	0	0	0.164394	0	0	0	0	0	0	0	0	0	0	0	0	0.11847	0	0	0	0	0	0.152079	0.0481362	0.411762	0	0.0877455	0	0	0.0909565	0.0723593	0.298104	0	0.0390727	0.0403316	0	0.23451	0
TCGA-AZ-6601	CRC	1408	2886	0.238063	0	0	0	0.241452	0.183112	0	0	0	0	0	0.259033	0	0	0	0	0	0	0	0	0	0	0	0	0	0	0	0	0	0	0.07834	0.0403583	0.0916828	0.479186	0	0	0	0	0	0	0.394534	0.0345974	0.0466241	0.894678	0	0
TCGA-CA-6717	CRC	1686	1493	0	0	0	0	0	0	0	0	0.167531	0.54253	0	0	0	0	0	0	0	0	0	0	0	0	0	0	0	0	0	0.199018	0	0	0.090921	0.0633783	0	0.275339	0	0	0.68574	0	0	0	0	0.0389205	0.0400711	0.788357	0.0666151	0
TCGA-CA-6718	CRC	667	1161	0	0	0	0	0	0	0	0	0.19652	0.583941	0	0	0	0	0	0	0	0.0605259	0	0	0	0	0	0	0	0	0	0.159014	0	0	0	0.0740581	0.166071	0.0764406	0	0	0.729391	0	0	0	0	0.0280977	0.0442994	0.561767	0.160732	0
TCGA-EI-6917	CRC	913	1565	0	0	0	0	0	0.0747242	0.0664241	0	0	0.703787	0	0	0	0	0	0	0	0	0	0	0	0	0	0	0	0	0	0	0	0	0.155065	0.0857713	0	0.146624	0	0	0.72072	0	0	0	0.0824272	0.0502282	0.0840955	0.75693	0	0
TMB: Tumor mutation burden
SVB: Structural variation burden
[truncated: 17 more columns]
